# Supplementary material for: Whole Blood as a Sample Matrix in Homogeneous Time-Resolved Assay—Förster Resonance Energy Transfer-Based Antibody Detection
Source: Diagnostics (Basel). 2024 Mar 29;14(7):720. doi: 10.3390/diagnostics14070720 (PMC11011549; doi:10.3390/diagnostics14070720)
Supplement: Supplementary file 1 [file diagnostics-14-00720-s001.zip]

Archive with 1 entries (1 files):
- diagnostics-2895704-supplementary.pdf
